# Supplementary material for: Optimization of Printing Parameters for Digital Light Processing 3D Printing of Hollow Microneedle Arrays
Source: Pharmaceutics. 2021 Nov 2;13(11):1837. doi: 10.3390/pharmaceutics13111837 (PMC8622592; doi:10.3390/pharmaceutics13111837)
Supplement: Supplementary file 1 [file pharmaceutics-13-01837-s001.zip]

Archive with 1 entries (1 files):
- pharmaceutics-1386531-supplementary.pdf
